# Supplementary material for: Efficient Anchoring of Erianthus arundinaceus Chromatin Introgressed into Sugarcane by Specific Molecular Markers
Source: Int J Mol Sci. 2022 Aug 21;23(16):9435. doi: 10.3390/ijms23169435 (PMC9408830; doi:10.3390/ijms23169435)
Supplement: Supplementary file 1 [file ijms-23-09435-s001.zip]

Archive with 1 entries (1 files):
- ijms-1881593-supplementary.pdf
